# Supplementary material for: Comparative Genomics and Phylogenetic Analyses of Aquarius macrophyllus and Related Genera in Alismataceae Based on Plastome Data
Source: Ecol Evol. 2025 Jun 10;15(6):e71568. doi: 10.1002/ece3.71568 (PMC12152199; doi:10.1002/ece3.71568)
Supplement: Supplementary file 6 — Table S2. The genes with introns in the nine plastomes of Alismataceae. [file ECE3-15-e71568-s011.xlsx]

## Sheet: Sheet1
Table S2 The genes with introns in the nine plastomes of Alismataceae.
Aquarius macrophyllus	Sagittaria graminea	Sagittaria lichuanensis	Sagittaria trifolia	Caldesia grandis	Caldesia parnassifolia	Alisma plantago-aquatica	Alisma canaliculatum	Luronium natans
ndhA*	ndhA*	ndhA*	ndhA*	ndhA*	ndhA*	ndhA*	ndhA*	ndhA*
ndhB*(2)	ndhB*(2)	ndhB*(2)	ndhB*(2)	ndhB*(2)	ndhB*(2)	ndhB*(2)	ndhB*(2)	ndhB*(2)
petB*	petB*	petB*	petB*	petB*	petB*	petB*	petB*	petB*
petD*	petD*	petD*	petD*	petD*	petD*	petD*	petD*	petD*
atpF*	atpF*	atpF*	atpF*	atpF*	atpF*	atpF*	atpF*	atpF*
rpl16*	rpl16*	rpl16*	rpl16*	rpl16*	rpl16*	rpl16*	rpl16*	rpl16*
rpl2*(2)	rpl2*(2)	rpl2*(2)	rpl2*(2)	rpl2*(2)	rpl2*(2)	rpl2*(2)	rpl2*(2)	rpl2*(2)
rps12**(2)	rps12**	rps12**(2)	rps12**(2)	rps12*(2)	rps12**(2)	rps12**(2)	rps12**(2)	rps12**(2)
rps16*	rps16*	rps16*	rps16*	rps16*	rps16*	rps16*	rps16*	rps16*
rpoC1*	rpoC1*	rpoC1*	rpoC1*	rpoC1*	rpoC1*	rpoC1*	rpoC1*	rpoC1*
trnA-UGC*(2)	trnA-UGC*(2)	trnA-UGC*(2)	trnA-UGC*(2)	trnA-UGC*(2)	trnA-UGC*(2)	trnA-UGC*(2)	trnA-UGC*(2)	trnA-UGC*(2)
trnG-UCC*	trnG-UCC*	trnG-UCC*	trnG-UCC*	trnG-UCC*	trnG-UCC*	trnG-UCC*	trnG-UCC*	trnG-UCC*
trnI-GAU*(2)	trnI-GAU*(2)	trnI-GAU*(2)	trnI-GAU*(2)	trnI-GAU*(2)	trnI-GAU*(2)	trnI-GAU*(2)	trnI-GAU*(2)	trnI-GAU*(2)
trnK-UUU*	trnK-UUU*	trnK-UUU*	trnK-UUU*	trnK-UUU*	trnK-UUU*	trnK-UUU*	trnK-UUU*	trnK-UUU*
trnL-UAA*	trnL-UAA*	trnL-UAA*	trnL-UAA*	trnL-UAA*	trnL-UAA*	trnL-UAA*	trnL-UAA*	trnL-UAA*
clpP**	\	\	\	\	\	\	\	\
\	trnV-UAC*	trnV-UAC*	trnV-UAC*	trnV-UAC*	trnV-UAC*	trnV-UAC*	trnV-UAC*	trnV-UAC*
accD*	clpP**	clpP**	clpP**	clpP**	clpP**	clpP**	clpP**	clpP**
ycf3**	ycf3**	ycf3**	ycf3**	ycf3**	ycf3**	ycf3**	ycf3**	ycf3**
18	18	18	18	18	18	18	18	18
