# Supplementary material for: Comparative Genomics and Phylogenetic Analyses of Aquarius macrophyllus and Related Genera in Alismataceae Based on Plastome Data
Source: Ecol Evol. 2025 Jun 10;15(6):e71568. doi: 10.1002/ece3.71568 (PMC12152199; doi:10.1002/ece3.71568)
Supplement: Supplementary file 7 — Table S3. The genes with two copies in nine plastomes of Alismataceae. [file ECE3-15-e71568-s012.xlsx]

## Sheet: Sheet1
Table S3. The genes with two copies in nine plastomes of Alismataceae.
Aquarius macrophyllus		Sagittaria graminea		Sagittaria lichuanensis		Sagittaria trifolia		Caldesia grandis		Caldesia parnassifolia		Alisma plantago-aquatica		Alisma canaliculatum		Luronium natans
gene	location	gene	location	gene	location	gene	location	gene	location	gene	location	gene	location	gene	location	gene	location
ndhB gene	IR	ndhB gene	IR	ndhB gene	IR	ndhB gene	IR	ndhB gene	IR	ndhB gene	IR	ndhB gene	IR	ndhB gene	IR	ndhB gene	IR
ndhF gene	IR	ndhH gene	IR	ndhH gene	IR	ndhH gene	IR	rpl2 gene	IR	rpl2 gene	IR	rpl2 gene	IR	rpl2 gene	IR	rpl2 gene	IR
rpl2 gene	IR	rpl23 gene	IR	rpl2 gene	IR	rpl2 gene	IR	rpl23 gene	IR	rpl23 gene	IR	rpl23 gene	IR	rpl23 gene	IR	rpl23 gene	IR
rpl23 gene	IR	rps7 gene	IR	rpl23 gene	IR	rpl23 gene	IR	rps7 gene	IR	rps7 gene	IR	rps7 gene	IR	rps7 gene	IR	rps7 gene	IR
rpl32 gene	IR	rps15 gene	IR	rps7 gene	IR	rps7 gene	IR	rps15 gene	IR	rps15 gene	IR	rps12 gene	IR	rps12 gene	IR	rps12 gene	IR
rps7 gene	IR	rrn4.5 gene	IR	rps15 gene	IR	rps15 gene	IR	rrn4.5 gene	IR	rrn4.5 gene	IR	rrn4.5S gene	IR	rrn4.5S gene	IR	rrn4.5S gene	IR
rrn4.5S gene	IR	rrn5 gene	IR	rrn4.5 gene	IR	rrn4.5 gene	IR	rrn5 gene	IR	rrn5 gene	IR	rrn5S gene	IR	rrn5S gene	IR	rrn5S gene	IR
rrn5S gene	IR	rrn16 gene	IR	rrn5 gene	IR	rrn5 gene	IR	rrn16 gene	IR	rrn16 gene	IR	rrn16S gene	IR	rrn16S gene	IR	rrn16S gene	IR
rrn16S gene	IR	rrn23 gene	IR	rrn16 gene	IR	rrn16 gene	IR	rrn23 gene	IR	rrn23 gene	IR	rrn23S gene	IR	rrn23S gene	IR	rrn23S gene	IR
rrn23S gene	IR	trnA-UGC gene	IR	rrn23 gene	IR	rrn23 gene	IR	trnA-UGC gene	IR	trnA-UGC gene	IR	trnA-UGC gene	IR	trnA-UGC gene	IR	trnA-UGC gene	IR
trnA-UGC gene	IR	trnI-CAU gene	IR	trnA-UGC gene	IR	trnA-UGC gene	IR	trnI-CAU gene	IR	trnI-CAU gene	IR	trnI-CAU gene	IR	trnI-CAU gene	IR	trnI-CAU gene	IR
trnI-CAU gene	IR	trnI-GAU gene	IR	trnI-CAU gene	IR	trnI-CAU gene	IR	trnI-GAU gene	IR	trnI-GAU gene	IR	trnI-GAU gene	IR	trnI-GAU gene	IR	trnI-GAU gene	IR
trnI-GAU gene	IR	trnL-CAA gene	IR	trnI-GAU gene	IR	trnI-GAU gene	IR	trnL-CAA gene	IR	trnL-CAA gene	IR	trnL-CAA gene	IR	trnL-CAA gene	IR	trnL-CAA gene	IR
trnL-CAA gene	IR	trnN-GUU gene	IR	trnL-CAA gene	IR	trnL-CAA gene	IR	trnN-GUU gene	IR	trnN-GUU gene	IR	trnN-GUU gene	IR	trnN-GUU gene	IR	trnN-GUU gene	IR
trnN-GUU gene	IR	trnR-ACG gene	IR	trnN-GUU gene	IR	trnN-GUU gene	IR	trnR-ACG gene	IR	trnR-ACG gene	IR	trnR-ACG gene	IR	trnR-ACG gene	IR	trnR-ACG gene	IR
trnR-ACG gene	IR	trnV-GAC gene	IR	trnR-ACG gene	IR	trnR-ACG gene	IR	trnV-GAC gene	IR	trnV-GAC gene	IR	trnV-GAC gene	IR	trnV-GAC gene	IR	trnV-GAC gene	IR
trnS-GCU gene	IR	ycf1 gene	IR	trnV-GAC gene	IR	trnV-GAC gene	IR	ycf2 gene	IR	ycf2 gene	IR	ycf2 gene	IR	ycf2 gene	IR	ycf2 gene	IR
trnV-GAC gene	IR	ycf2 gene	IR	ycf1 gene	IR	ycf1 gene	IR	ycf15 gene	IR	ycf15 gene	IR
ycf1 gene	IR			ycf2 gene	IR	ycf2 gene	IR
ycf2 gene	IR			ycf15 gene	IR	ycf15 gene	IR
				ycf68 gene	IR	ycf68 gene	IR
20		18		21		21		18		18		17		17		17
