# Supplementary material for: Comparative Genomics and Phylogenetic Analyses of Aquarius macrophyllus and Related Genera in Alismataceae Based on Plastome Data
Source: Ecol Evol. 2025 Jun 10;15(6):e71568. doi: 10.1002/ece3.71568 (PMC12152199; doi:10.1002/ece3.71568)
Supplement: Supplementary file 8 — Table S4. SSRs location in nine plastomes of Alismataceae. [file ECE3-15-e71568-s005.xlsx]

## Sheet: SSR location
Table S4 SSRs location in nine plastomes of Alismataceae.
Sagittaria graminea									Sagittaria lichuanensis									Sagittaria trifolia									Caldesia grandis									Caldesia parnassifolia									Alisma plantago-aquatica
SSR nr.	SSR type	SSR	size	start	end	location	Region		SSR nr.	SSR type	SSR	size	start	end	location	Region		SSR nr.	SSR type	SSR	size	start	end	location	Region		SSR nr.	SSR type	SSR	size	start	end	location	Region		SSR nr.	SSR type	SSR	size	start	end	location	Region		SSR nr.	SSR type	SSR	size	start
1	p1	(T)11	11	3161	3171	trnK-UUU-intron1,matK	LSC		1	p1	(T)11	11	3145	3155	trnK-UUU-intron1,matK	LSC		1	p1	(T)11	11	3145	3155	trnK-UUU-intron1,matK	LSC		10	p1	(T)11	11	14466	14476	atpF-intron1	LSC		11	p1	(T)11	11	14468	14478	atpF-intron1	LSC		1	p1	(A)10	10	18
2	p2	(TA)5	10	3439	3448	trnK-UUU-intron1,matK	LSC		2	p2	(AT)5	10	3424	3433	trnK-UUU-intron1,matK	LSC		2	p2	(TA)5	10	3423	3432	trnK-UUU-intron1,matK	LSC		36	p1	(A)10	10	76870	76879	clpP-intron1	LSC		36	p4	(TCTT)3	12	77085	77096	clpP-intron1	LSC		2	p1	(A)14	14	1645
3	p1	(T)10	10	4472	4481	IGS(trnK-UUU,rps16)	LSC		3	p1	(T)12	12	4517	4528	IGS(trnK-UUU,rps16)	LSC		3	p1	(T)10	10	4456	4465	IGS(trnK-UUU,rps16)	LSC		37	p4	(TCTT)3	12	77506	77517	clpP-intron1	LSC		34	p1	(T)10	10	76049	76058	clpP-intron2	LSC		3	p1	(T)11	11	3163
4	p2	(TA)5	10	5340	5349	rps16-intron1	LSC		4	p4	(ATAG)4	16	7239	7254	IGS(rps16,trnS-GCU)	LSC		4	p2	(TA)5	10	5324	5333	rps16-intron1	LSC		16	p2	(AT)5	10	25155	25164	rpoC1-intron1	LSC		30	p1	(A)12	12	64190	64201	IGS(accD-psaI)	LSC		4	p2	(AT)5	10	3442
5	p6	(TATTCT)3	18	6398	6415	rps16-intron1	LSC		5	p1	(T)10	10	7665	7674	IGS(rps16,trnS-GCU)	LSC		5	p6	(TATTCT)3	18	6580	6597	rps16-intron1	LSC		14	p1	(T)10	10	20754	20763	rpoC2	LSC		13	p2	(AT)5	10	16157	16166	IGS(atpH-atpI)	LSC		5	p1	(A)12	12	4673
6	p6	(TATTCT)3	18	6592	6609	rps16-intron1	LSC		6	p2	(AT)7	14	7988	8001	IGS(rps16,trnS-GCU)	LSC		6	p6	(TATTCT)3	18	6774	6791	rps16-intron1	LSC		15	p2	(AT)5	10	22423	22432	rpoC2	LSC		37	p1	(A)10	10	77466	77475	IGS(clpP-psbB)	LSC		6	p2	(TA)6	12	5499
7	c	(A)12tttcttatttatttgatttgaatttcttaattccatttcattttcataatgaaatgcgaattctttc(T)10	89	7091	7179	rps16-intron1	LSC		7	c	(A)13g(AAGAAA)3aaaag(AAGAAA)3	55	8418	8472	IGS(trnS-GCU,psbI)	LSC		7	c	(A)11tttcttatttatttgatttgaatttcttaattccatttcattttcataatgaaatgcgaattctttc(T)10	88	7273	7360	rps16-intron1	LSC		5	p2	(AT)5	10	5361	5370	rps16-intron1	LSC		38	p2	(TA)8	16	77633	77648	IGS(clpP-psbB)	LSC		7	p3	(AAT)4	12	6900
8	p4	(ATAG)3	12	8223	8234	IGS(rps16,trnS-GCU)	LSC		8	c	(TTA)4tttagttatta(TAT)5ttagttatta(TAT)5	63	10119	10181	IGS(psbK,trnQ-UUG)	LSC		8	p4	(ATAG)3	12	8404	8415	IGS(rps16,trnS-GCU)	LSC		2	p1	(T)11	11	3144	3154	trnK-UUU-intron1,matK	LSC		56	p1	(T)11	11	141272	141282	IGS(ndhH-rps15)	IRa		8	p1	(T)10	10	7694
9	p1	(T)10	10	8648	8657	IGS(rps16,trnS-GCU)	LSC		9	p1	(T)12	12	12531	12542	trnG-UCC-intron1	LSC		9	p1	(T)11	11	8882	8892	IGS(rps16,trnS-GCU)	LSC		3	p2	(AT)5	10	3420	3429	trnK-UUU-intron1,matK	LSC		17	p2	(AT)5	10	31696	31705	IGS(petN-psbM)	LSC		9	p2	(TA)6	12	7829
10	p1	(T)12	12	9614	9625	psbI	LSC		10	c	(TA)5atatatattctaattatagatatatattatag(AT)8	58	17513	17570	IGS(atpH,atpI)	LSC		10	p1	(T)12	12	9849	9860	IGS(psbI,psbK)	LSC		28	p2	(TA)11	22	51838	51859	trnL-UAA-intron1	LSC		19	p1	(A)10	10	33410	33419	IGS(psbM-trnD-GUC)	LSC		10	p1	(T)11	11	9701
11	p3	(ATA)4	12	10755	10766	IGS(psbK,trnQ-UUG)	LSC		11	p3	(TTA)4	12	19378	19389	IGS(atpI,rps2)	LSC		11	p3	(ATA)4	12	10990	11001	IGS(psbK,trnQ-UUG)	LSC		29	p4	(AGAA)3	12	51978	51989	trnL-UAA-intron1	LSC		23	p3	(TAA)4	12	39845	39856	IGS(psbZ-trnG-UCC)	LSC		11	p2	(AT)6	12	10118
12	p3	(TTA)4	12	10957	10968	IGS(psbK,trnQ-UUG)	LSC		12	p4	(AAAT)3	12	20271	20282	IGS(rps2,rpoC2)	LSC		12	p3	(TTA)4	12	11192	11203	IGS(psbK,trnQ-UUG)	LSC		1	p1	(A)14	14	259	272	IGS（trnH-GUG-psbA）	LSC		28	p2	(AT)5	10	57434	57443	IGS(rbcL-atpB)	LSC		12	p1	(T)14	14	14196
13	p1	(A)12	12	12870	12881	IGS(trnQ-UUG,trnG-UCC)	LSC		13	p1	(T)13	13	22311	22323	rpoC2	LSC		13	p1	(A)12	12	13105	13116	trnG-UCC-intron1	LSC		9	p1	(T)10	10	11541	11550	IGS(trnS-GCU-trnR-UCU)	LSC		49	p1	(T)16	16	131542	131557	IGS(rpl32-trnL-UAG)	SSC		13	p4	(ATAA)3	12	14682
14	p1	(T)14	14	13252	13265	IGS(trnQ-UUG,trnG-UCC)	LSC		14	p2	(AT)5	10	24409	24418	rpoC2	LSC		14	p1	(T)14	14	13487	13500	trnG-UCC-intron1	LSC		13	p1	(T)14	14	18658	18671	IGS(rps2-rpoC2)	LSC		50	p1	(T)10	10	131776	131785	IGS(rpl32-trnL-UAG)	SSC		14	c	(T)12atttattattttgatttctaatt(TA)8	51	14943
15	p1	(T)10	10	16200	16209	atpF-intron1	LSC		15	p1	(T)12	12	32373	32384	IGS(rpoB,trnC-GCA)	LSC		15	p1	(T)10	10	16435	16444	atpF-intron1	LSC		18	p1	(T)10	10	33083	33092	IGS(psbM-trnD-GUC)	LSC		57	p2	(TA)5	10	141615	141624	IGS(rps15-trnN-GUU)	IRa		15	p1	(T)11	11	15424
16	p1	(T)12	12	16965	16976	IGS(atpF,atpH)	LSC		16	p2	(TA)7	14	32559	32572	IGS(rpoB,trnC-GCA)	LSC		16	p1	(T)12	12	17200	17211	IGS(atpF,atpH)	LSC		19	p1	(A)12	12	33524	33535	IGS(psbM-trnD-GUC)	LSC		59	p6	(TCGTCA)4	24	146840	146863	IGS(rps15-trnN-GUU)	IRa		16	c	(T)11acaatttacaattatataatataattagataatatcgtacatctttcttattacgactctagaccctatatatttgcata(TAT)4	103	16528
17	p1	(T)14	14	17099	17112	IGS(atpF,atpH)	LSC		17	p3	(CTA)4	12	34451	34462	IGS(petN,psbM)	LSC		17	p1	(T)14	14	17334	17347	IGS(atpF,atpH)	LSC		20	p1	(T)10	10	34999	35008	IGS(trnE-UUC-trnT-GGU))	LSC		14	p1	(T)17	17	18661	18677	IGS(rps2-rpoC2)	LSC		17	p4	(AAAT)3	12	18509
18	p2	(AT)6	12	18030	18041	IGS(atpH,atpI)	LSC		18	c	(T)13atttaa(TATTC)3tattatta(T)10	52	37273	37324	IGS(trnE-UUC,trnT-GGU)	LSC		18	p2	(AT)6	12	18265	18276	IGS(atpH,atpI)	LSC		21	p1	(A)13	13	35491	35503	IGS(psbD-trnT-GGU)	LSC		24	p2	(TA)7	14	49851	49864	IGS(rps4-trnT-UGU)	LSC		18	p1	(T)10	10	20566
19	p3	(TTA)6	18	19799	19816	IGS(atpI,rps2)	LSC		19	c	(TA)5ttcatt(TA)9	34	37482	37515	IGS(trnE-UUC,trnT-GGU)	LSC		19	p3	(TTA)6	18	20034	20051	IGS(atpI,rps2)	LSC		24	p1	(T)11	11	48724	48734	IGS(ycf3-trnS-GGA)	LSC		20	p1	(T)10	10	34878	34887	IGS(trnE-UUC-trnT-GGU)	LSC		19	p2	(AT)5	10	22133
20	c	(A)10gaaaaaacaaggagatccggtagtctg(AAAT)3	49	20668	20716	IGS(rps2,rpoC2)	LSC		20	p3	(TAT)4	12	37625	37636	IGS(trnE-UUC,trnT-GGU)	LSC		20	c	(A)10gaaaaaacaaggagatccggtagtctg(AAAT)3	49	20903	20951	IGS(rps2,rpoC2)	LSC		30	p1	(T)10	10	52845	52854	IGS(trnF-GAA-ndhJ)	LSC		33	p1	(A)10	10	71958	71967	IGS(trnP-UGG-psaJ)	LSC		20	p1	(T)14	14	24782
21	p1	(T)15	15	22745	22759	rpoC2	LSC		21	c	(T)11cggttttgcatttttagcagagaaatcttaatcttgtttgttgctatttcaatttctttatatctatttatcttttgtcaaaatgggt(A)11	110	38037	38146	IGS(trnT-GGU,psbD)	LSC		21	p1	(T)15	15	22980	22994	rpoC2	LSC		32	p1	(A)10	10	64634	64643	IGS(accD-psaI)	LSC		45	p6	(ATGACG)4	24	121984	122007	IGS(trnR-ACG-rps15)	IRb		21	p2	(TA)7	14	30143
22	p2	(AT)5	10	24867	24876	rpoC2	LSC		22	c	(AT)5agaacttataatatcttata(AT)9	48	42473	42520	IGS(psbZ,trnG-GCC)	LSC		22	p2	(AT)5	10	25054	25063	rpoC2	LSC		33	p1	(T)10	10	66548	66557	IGS(ycf4-cemA)	LSC		47	p2	(TA)5	10	127224	127233	IGS(trnR-ACG-rps15)	IRb		22	p1	(T)15	15	32673
23	p1	(T)12	12	27757	27768	rpoC1-intron1	LSC		23	c	(TAA)4cttaataataactattctattaataactattctat(TAA)5ctat(TAA)4(ATA)4	90	42828	42917	IGS(psbZ,trnG-GCC)	LSC		23	p1	(T)11	11	27945	27955	rpoC1-intron1	LSC		35	p1	(A)12	12	72382	72393	IGS(trnP-UGG-psaJ)	LSC		9	p1	(A)10	10	10394	10403	IGS(trnS-GCU-trnR-UCU)	LSC		23	p4	(TTAT)3	12	34590
24	c	(TA)5at(TA)7	26	32944	32969	IGS(rpoB,trnC-GCA)	LSC		24	p1	(A)10	10	49380	49389	IGS(psaA,ycf3)	LSC		24	c	(TA)5at(TA)7	26	33131	33156	IGS(rpoB,trnC-GCA)	LSC		38	p1	(A)10	10	77887	77896	IGS(clpP-psbB)	LSC		10	p1	(T)10	10	11548	11557	IGS(trnS-GCU-trnR-UCU)	LSC		24	p1	(A)10	10	35070
25	p3	(CTA)4	12	34805	34816	IGS(petN,psbM)	LSC		25	p4	(TTTC)3	12	51171	51182	ycf3-intron1	LSC		25	p3	(CTA)4	12	34992	35003	IGS(petN,psbM)	LSC		41	p1	(A)10	10	87956	87965	IGS(rpl16-rps3)	LSC		22	p4	(TAGA)3	12	38954	38965	IGS(trnS-UGA-psbZ)	LSC		25	p1	(T)14	14	35799
26	c	(AT)8tcgaatctatttgaatttctatctatttctatctaatatttctatccatttctatctaatatattctaataatg(TA)6	102	35079	35180	IGS(petN,psbM)	LSC		26	p1	(T)11	11	52119	52129	IGS(ycf3,trnS-GGA)	LSC		26	c	(AT)8tcgaatctatttgaatttctatctatttctatctaatatttctatccatttctatctaatatattctaataatg(TA)6	102	35266	35367	IGS(petN,psbM)	LSC		42	p1	(T)20	20	90019	90038	IGS(rpl22-rps19)	LSC		21	p1	(A)18	18	35370	35387	IGS(trnT-GGU-psbD)	LSC		26	p2	(TA)5	10	38818
27	p1	(T)10	10	35888	35897	IGS(psbM,trnD-GUC)	LSC		27	p1	(T)10	10	52555	52564	IGS(trnS-GGA,rps4)	LSC		27	p1	(T)10	10	36075	36084	IGS(psbM,trnD-GUC)	LSC		43	p1	(A)11	11	90601	90611	IGS(rpl22-rps19)	LSC		25	p2	(TA)5	10	50345	50354	IGS(trnT-UGU-trnL-UAA)	LSC		27	p2	(AT)5	10	39443
28	p1	(A)10	10	36329	36338	IGS(psbM,trnD-GUC)	LSC		28	c	(T)10ggttaaaccttgattggaatttggaaattcttaattaaaactattcaatttttgagtactcttgacaatcgaattcgattcg(TA)5ttag(AT)6	118	54701	54818	IGS(trnT-UGU,trnL-UAA)	LSC		28	p1	(A)10	10	36516	36525	IGS(psbM,trnD-GUC)	LSC		8	p2	(TA)5	10	10073	10082	IGS(trnS-GCU-trnR-UCU)	LSC		26	p2	(TA)6	12	51362	51373	IGS(trnT-UGU-trnL-UAA)	LSC		28	p3	(TAA)4	12	39671
29	c	(T)10attttcttttattagattcttattatatttatcttattatatttaatatttattta(TATATT)3	84	37748	37831	IGS(trnE-UUC,trnT-GGU)	LSC		29	p1	(A)12	12	56855	56866	trnL-UAA-intron1	LSC		29	c	(T)10attttcttttattagattcttattatatttatcttattatatttaatatttattta(TATATT)3	84	37935	38018	IGS(trnE-UUC,trnT-GGU)	LSC		12	p2	(AT)5	10	16154	16163	IGS(rps2-rpoC2)	LSC		29	p3	(GAG)4	12	63077	63088	IGS(trnV-UAC-accD)	LSC		29	p1	(T)14	14	47346
30	c	(T)10cggttttgcatttttagcagagaaatcttaatcttgtttgttgctatttcaatttctttatatctatttatcttttgtcaaaatgggt(A)10	108	38328	38435	IGS(trnT-GGU,psbD)	LSC		30	p2	(AT)13	26	56991	57016	trnL-UAA-intron1	LSC		30	c	(T)10cggttttgcatttttagcagagaaatcttaatcttgtttgttgctatttcaatttctttatatctatttatcttttgtcaaaatgggt(A)10	108	38515	38622	IGS(trnT-GGU,psbD)	LSC		17	p2	(AT)5	10	31810	31819	IGS(atpH-atpI)	LSC		31	p1	(T)10	10	66124	66133	IGS(ycf4-cemA)	LSC		30	p2	(TA)7	14	49984
31	c	(TA)6aatagataacatatagaatatagaaagtataaaatt(TA)8	64	42685	42748	IGS(psbZ,trnG-GCC)	LSC		31	p1	(T)10	10	57448	57457	IGS(trnL-UAA,trnF-GAA)	LSC		31	c	(TA)6aatagataacatatagaatatagaaagtataaaatt(TA)8	64	42872	42935	IGS(psbZ,trnG-GCC)	LSC		25	p2	(TA)6	12	49976	49987	IGS(rps4-trnT-UGU))	LSC		54	p4	(ATAG)3	12	138727	138738	ndhA-intron1	SSC		31	c	(TA)5gatagatattatagaattttgcatttttatagaattggagaatgaaagaatatatatagaaagaattatggattcaaatggattaaaaatgaaaga(AT)5	116	50539
32	c	(TAA)4ctattatat(TAA)4ctat(TAA)4c(TAA)4	62	43068	43129	IGS(psbZ,trnG-GCC)	LSC		32	p4	(TTCT)3	12	57913	57924	IGS(trnF-GAA,ndhJ)	LSC		32	c	(TAA)4ctattatat(TAA)4ctat(TAA)4c(TAA)4	62	43255	43316	IGS(psbZ,trnG-GCC)	LSC		26	p2	(TA)5	10	50470	50479	IGS(trnT-UGU-trnL-UAA)	LSC		51	p4	(AATA)3	12	133492	133503	ndhD	SSC		32	c	(A)10gaattagtatcgatcgttccagtattacaaaccgagttagaaaaatg(A)12	69	50992
33	p1	(A)10	10	49492	49501	IGS(psaA,ycf3)	LSC		33	p2	(AT)15	30	58403	58432	IGS(trnF-GAA,ndhJ)	LSC		33	p1	(A)10	10	49679	49688	IGS(psaA,ycf3)	LSC		27	p2	(TA)6	12	51448	51459	IGS(trnT-UGU-trnL-UAA)	LSC		52	p4	(TTGA)3	12	135563	135574	ndhE	SSC		33	c	(TA)6ctatatatgtatataccat(ATAA)3	43	51225
34	p4	(TTTC)3	12	51275	51286	ycf3-intron1	LSC		34	p2	(AT)6	12	65207	65218	IGS(atpB,rbcL)	LSC		34	p4	(TTTC)3	12	51462	51473	ycf3-intron1	LSC		31	p2	(AT)5	10	57898	57907	IGS(rbcL-atpB)	LSC		55	p2	(TC)5	10	140723	140732	ndhH	SSC		34	p1	(T)12	12	52221
35	p1	(T)10	10	52219	52228	IGS(ycf3,trnS-GGA)	LSC		35	p1	(A)10	10	70675	70684	IGS(accD,psaI)	LSC		35	p1	(T)10	10	52406	52415	IGS(ycf3,trnS-GGA)	LSC		39	p2	(TA)10	20	78054	78073	IGS(clpP-psbB)	LSC		18	p1	(T)10	10	32969	32978	psbM	LSC		35	p1	(T)10	10	52469
36	p1	(T)10	10	52659	52668	IGS(trnS-GGA,rps4)	LSC		36	c	(T)11caatcta(T)10	28	70939	70966	IGS(accD,psaI)	LSC		36	p1	(T)10	10	52846	52855	IGS(trnS-GGA,rps4)	LSC		40	p2	(TA)8	16	87809	87824	IGS(rpl16-rps3)	LSC		15	p1	(T)10	10	20760	20769	rpoC2	LSC		36	p2	(AT)5	10	52897
37	p1	(A)11	11	56203	56213	IGS(trnT-UGU,trnL-UAA)	LSC		37	p1	(A)10	10	73296	73305	IGS(ycf4,cemA)	LSC		37	p1	(A)11	11	56390	56400	IGS(trnT-UGU,trnL-UAA)	LSC		4	p3	(CTT)4	12	4488	4499	IGS(trnK-UUU-rps16)	LSC		16	p2	(AT)5	10	22429	22438	rpoC2	LSC		37	p5	(CTATT)3	15	53737
38	c	(A)11(G)12	23	56351	56373	trnL-UAA-exon1(partical:17.39%)	LSC		38	p4	(ATGA)3	12	74430	74441	cemA	LSC		38	c	(A)10(G)11	21	56538	56558	trnL-UAA-exon1(partical:19.05%)	LSC		23	p3	(TAA)4	12	39967	39978	IGS(psbZ-trnG-UCC)	LSC		5	p2	(AT)5	10	5380	5389	rps16-intron1	LSC		38	p1	(T)12	12	54946
39	c	(T)10ctatttattatcaaaattctatatttcgatttagataaattcgaatttcatttcgaaaaatcatttctaaatttctaaaagaaaaagatta(TCTATT)3	119	56521	56639	trnL-UAA-intron1	LSC		39	p2	(AT)5	10	78875	78884	IGS(trnP-UGG,psaJ)	LSC		39	c	(T)10ctatttattatcaaaattctatatttcgatttagataaattcgaatttcatttcgaaaaatcatttctaaatttctaaaagaaaaagatta(TCTATT)3	119	56706	56824	trnL-UAA-intron1	LSC		22	p4	(TAGA)3	12	39069	39080	IGS(trnS-UGA-psbZ)	LSC		2	p1	(T)14	14	3161	3174	trnK-UUU-intron1,matK	LSC		39	c	(AAAT)3(A)10	22	55071
40	p1	(T)10	10	57406	57415	IGS(trnL-UAA,trnF-GAA)	LSC		40	c	(T)13attgaaacatgctcgttcattcctacaaagtattaattcgtcatttttgattctattttcccggagttcattctccggggaa(T)10	105	80645	80749	IGS(rps18,rpl20)	LSC		40	p1	(T)10	10	57591	57600	IGS(trnL-UAA,trnF-GAA)	LSC		51	p1	(A)10	10	125213	125222	IGS(rps15-ndhF)	IRb		3	p2	(AT)5	10	3440	3449	trnK-UUU-intron1,matK	LSC		40	p1	(A)10	10	55938
41	p2	(AT)5	10	58088	58097	IGS(trnF-GAA,ndhJ)	LSC		41	p1	(A)17	17	81486	81502	IGS(rpl20,rps12/rps12-2)	LSC		41	p2	(AT)5	10	58273	58282	IGS(trnF-GAA,ndhJ)	LSC		52	p1	(T)12	12	129186	129197	IGS(rpl32-trnL-UAG)	SSC		27	p2	(TA)8	16	51752	51767	trnL-UAA-intron1	LSC		41	p1	(T)11	11	57213
42	p2	(AT)6	12	64796	64807	IGS(atpB,rbcL)	LSC		42	p6	(TTAGTT)3	18	82267	82284	clpP-exon3	LSC		42	p2	(AT)6	12	64981	64992	IGS(atpB,rbcL)	LSC		53	p1	(T)11	11	129416	129426	IGS(rpl32-trnL-UAG)	SSC		41	p6	(GTCTAA)3	18	100495	100512	ycf2	IRb		42	c	(AT)6gaattcgattatttatatttatggaattcgaacctaaacttgatttatgattcattcattattctcataggcccttgttttttc(T)11	107	59679
43	p1	(A)10	10	69588	69597	IGS(accD,psaI)	LSC		43	p4	(CTTT)3	12	82695	82706	clpP-intron2	LSC		43	p1	(A)10	10	69773	69782	IGS(accD,psaI)	LSC		57	p1	(A)11	11	134731	134741	IGS(ndhG-ndhI)	SSC		42	p2	(GA)5	10	101189	101198	ycf2	IRb		43	p1	(A)12	12	64049
44	p1	(T)11	11	69893	69903	IGS(accD,psaI)	LSC		44	c	(T)10actctctctttcttttataatagaaagaaatatccgtatcggaaagaaacttttagtgtgt(A)10	81	83043	83123	clpP-intron2	LSC		44	p1	(T)11	11	70078	70088	IGS(accD,psaI)	LSC		60	p1	(T)10	10	138886	138895	IGS(ndhh-trnN-GUU)	IRa		43	p3	(TTG)5	15	102054	102068	ycf2	IRb		44	p1	(T)11	11	64260
45	p1	(A)10	10	72166	72175	IGS(ycf4,cemA)	LSC		45	p1	(T)11	11	83343	83353	clpP-intron2	LSC		45	p1	(A)10	10	72351	72360	IGS(ycf4,cemA)	LSC		50	p2	(TA)5	10	124871	124880	IGS(trnN-GUU-rps15)	IRb		44	p3	(GAG)4	12	104432	104443	ycf2	IRb		45	c	(ATGA)3agaatccatttgatctcttgatatgatattaatcagctcaaaatgtttccttgtgcatac(ATAA)3	84	66757
46	p4	(ATGA)3	12	73300	73311	cemA	LSC		46	p1	(T)13	13	83798	83810	clpP-intron1	LSC		46	p4	(ATGA)3	12	73485	73496	cemA	LSC		56	p2	(AT)6	12	133624	133635	IGS(ndhE-ndhG)	SSC		60	p3	(TCC)4	12	164403	164414	ycf2-2	IRa		46	c	(T)12g(A)10	23	69509
47	p1	(T)10	10	77619	77628	IGS(trnP-UGG,psaJ)	LSC		47	p1	(G)12	12	84439	84450	clpP-intron1	LSC		47	p1	(T)10	10	77804	77813	IGS(trnP-UGG,psaJ)	LSC		61	p2	(TA)5	10	139228	139237	IGS(ndhH-trnN-GUU)	IRa		61	p3	(CAA)5	15	166780	166794	ycf2-2	IRa		47	p1	(T)10	10	72871
48	p1	(T)11	11	78450	78460	IGS(psaJ,rpl33)	LSC		48	p1	(A)12	12	84697	84708	IGS(clpP,psbB)	LSC		48	p1	(T)11	11	78635	78645	IGS(psaJ,rpl33)	LSC		48	p6	(ATGACG)4	24	119580	119603	IGS(trnN-GUU-rps15)	IRb		62	p2	(TC)5	10	167650	167659	ycf2-2	IRa		48	p1	(T)11	11	75274
49	p1	(A)11	11	80237	80247	IGS(rpl20,rps12/rps12-2)	LSC		49	c	(A)11ggaaagatggaatctccactttttcttccttaaaaaacatttgttgacaactcttttctatggatttcgtttc(ATT)4	96	87983	88078	petB-intron1	LSC		49	p1	(A)11	11	80422	80432	IGS(rpl20,rps12/rps12-2)	LSC		63	p6	(TCGTCA)4	24	144504	144527	IGS(ndhA-trnN-GUU)	IRa		63	p6	(GACTTA)3	18	168333	168350	ycf2-2	IRa		49	p1	(A)10	10	75805
50	p4	(CTTT)3	12	81437	81448	clpP-intron2	LSC		50	p1	(A)11	11	91026	91036	IGS(petD,rpoA)	LSC		50	p4	(CTTT)3	12	81622	81633	clpP-intron2	LSC		54	p4	(AATA)3	12	131097	131108	ndhD	SSC		1	c	(A)11g(AAAGA)3	27	274	300	ycf2-intron2,ycf2-2-intron0	LSC		50	p1	(A)12	12	76717
51	p1	(T)14	14	81777	81790	clpP-intron2	LSC		51	c	(A)10taccta(ATCACT)3	34	92913	92946	infA(partical:61.76%)	LSC		51	p1	(T)14	14	81962	81975	clpP-intron2	LSC		55	p4	(TTGA)3	12	133168	133179	ndhE	SSC		4	c	(T)10ctaattaagaaaaaaaga(CTT)4	40	4479	4518	ycf2-intron2,ycf2-2-intron0	LSC		51	p2	(TA)10	20	81402
52	p1	(T)11	11	82080	82090	clpP-intron2	LSC		52	p1	(T)11	11	95246	95256	rpl16-intron1	LSC		52	p1	(T)12	12	82265	82276	clpP-intron2	LSC		59	p2	(TC)5	10	138352	138361	ndhH	SSC		6	c	(T)11atc(TA)6	26	5669	5694	rps16-intron1,ycf2-intron2,ycf2-2-intron0	LSC		52	p1	(T)13	13	84214
53	p1	(T)11	11	82535	82545	clpP-intron1	LSC		53	p1	(T)10	10	96077	96086	IGS(rpl16,rps3)	LSC		53	p1	(T)11	11	82721	82731	clpP-intron1	LSC		66	p2	(TC)5	10	167723	167732	ycf2-2	IRa		7	c	(TA)7gaaattc(TA)5	31	7787	7817	ycf2-intron2,ycf2-2-intron0	LSC		53	c	(TA)6ataaatagtcaaactagaattagacgcctatttctaaattgagattgttattgtaatgaattcttttttcattttca(T)14accttttttacatttattgaatcacaaaaatttgttaatccagtaaaagtaaat(A)10	167	86480
54	c	(AT)6tacgtatgtattattatgtatatgtaa(AT)7	53	83712	83764	IGS(clpP,psbB)	LSC		54	c	(TA)5gatc(TA)10	34	97518	97551	IGS(rpl22,rps19)	LSC		54	c	(AT)6tacgtatgtattattatgtatatgtaa(AT)7	53	83898	83950	IGS(clpP,psbB)	LSC		64	p3	(TCC)4	12	164497	164508	ycf2-2	IRa		12	c	(T)12atttattattttgatttcatttattatttttctaattcgatattcgaatttcgatatatttgacttcaacttattagtcttctttttttcttt(TTGA)3	117	15218	15334	ycf2-intron2,ycf2-2-intron0	LSC		54	p4	(TTAT)4	16	87496
55	c	(A)11ggaaagatggaatctccactttttcttcctt(A)10catttgttgacaactcttttctatggatttcgtttc(ATT)4	100	86564	86663	petB-intron1(partical:77.00%),petB-exon1(partical:6.00%)	LSC		55	p2	(AT)6	12	97889	97900	IGS(rpl22,rps19)	LSC		55	c	(A)11ggaaagatggaatctccactttttcttcctt(A)10catttgttgacaactcttttctatggatttcgtttc(ATT)4	100	86750	86849	petB-intron1	LSC		65	p3	(CAA)5	15	166853	166867	ycf2-2	IRa		32	c	(ATGA)3agaattcatttgatcccttgatatgatattaatcagctcgaaatctttccttgtgcatacattgcatacataaatatac(ATAA)3	103	67621	67723	cemA(partical:11.65%),ycf2-intron2,ycf2-2-intron0	LSC		55	p2	(AT)5	10	88576
56	p1	(A)10	10	89597	89606	IGS(petD,rpoA)	LSC		56	c	(A)10gaaaaatgaaataataaaagttcatactcaatatgctcaatatgaaataaaaataaataaaattaaaaataaatta(AAATAT)3aaa(AAATAT)3aaaaaatataaatataaaataaataaaaataatctatattctatattctaatctatattc(TA)8ataaatatatgatatataaatatattctatatattagtattctatatattag(TA)7tcatatagagaagcatatagaaatgatagtatagaaatgatagaaatatat(TA)5	328	98185	98512	IGS(rpl22,rps19)	LSC		56	p1	(A)10	10	89783	89792	IGS(petD,rpoA)	LSC		67	p6	(GACTTA)3	18	168406	168423	ycf2-2	IRa		35	c	(T)10gtttttctaatgaatggacttgttcttctattttgcttttcaagaagtatgagtttttgccactttctctctc(A)10	93	76497	76589	clpP-intron1,ycf2-intron2,ycf2-2-intron0	LSC		56	c	(TA)6tgctattggataccgttggatatatttaacttaatttcttcattttaattgatttaacc(TA)6	83	88729
57	p1	(T)11	11	94745	94755	IGS(rpl16,rps3)	LSC		57	c	(TA)8tcatatagaaaagcatatagaaatgatagtatagaaatgatagaaatattc(TA)5gagtagatatattc(TA)5	101	98631	98731	IGS(rpl22,rps19)	LSC		57	p1	(T)11	11	94751	94761	IGS(rpl16,rps3)	LSC		45	p2	(GA)5	10	96376	96385	ycf2	IRb		39	c	(TA)7atacatagtcaaactagaattaaacgtcgatttctaaatgtctcttgttattgtaatgaattcgtctttcattttca(T)10acccttattgaatcacaaaaatttgttaatccgggaaaagtcaat(A)10	156	87382	87537	rpl16-intron1,ycf2-intron2,ycf2-2-intron0	LSC		57	p2	(GA)5	10	94829
58	c	(AT)5aaacttaaatctatatattaacttcatatgctaatatattataaattataatcataccttttttccatatgaatatgaatatataa(AT)5aaatattaaatatataaatattaa(AT)5	140	96212	96351	IGS(rpl22,rps19)	LSC		58	p1	(T)11	11	112990	113000	IGS(rps12,trnV-GAC)	IRb		58	c	(AT)5a(AT)6c(TA)6ctattatatatagtatttatactactattgctactatttatattatgtatcatacattacatactacataagatattcgatatagtatatatt(TA)5	139	96218	96356	IGS(rpl22,rps19)	LSC		46	p3	(TTG)5	15	97241	97255	ycf2	IRb		40	c	(TA)13(T)15c(T)12ctc(T)10	67	89818	89884	ycf2-intron2,ycf2-2-intron0	LSC		58	p4	(AGGT)3	12	111348
59	p2	(TA)5	10	96454	96463	IGS(rpl22,rps19)	LSC		59	c	(ATCATA)3ttagaaacatcaaattgcaaaac(A)10	51	123781	123831	IGS(trnN-GUU,ycf1)	IRb		59	p2	(TA)5	10	96519	96528	IGS(rpl22,rps19)	LSC		47	p3	(GAG)4	12	99598	99609	ycf2	IRb		46	c	(AAG)6aaaaattggctggagaagacatagacaaagcggaaaagcg(GAA)4	70	123172	123241	ycf2-intron2,ycf2-intron1,ycf2-2-intron0	IRb		59	p5	(TGACG)3	15	113826
60	p2	(TA)5	10	96626	96635	IGS(rpl22,rps19)	LSC		60	p3	(AAG)4	12	125273	125284	ycf1	IRb		60	p1	(A)15	15	96754	96768	IGS(rpl22,rps19)	LSC		44	p6	(GTCTAA)3	18	95682	95699	ycf2	IRb		48	c	(A)11ttttcgtagtattttgataatagacttttcgtttttaattaacaaaccc(T)10	70	127566	127635	ycf2-intron2,ycf2-intron1,ycf2-2-intron0	IRb-SSC		60	p4	(TAAT)3	12	114796
61	p1	(A)12	12	96861	96872	IGS(rpl22,rps19)	LSC		61	c	(GAGAAA)3aagaaaaagaaagaagag(AAAGAA)5	66	126144	126209	ycf1	IRb		61	c	(AT)10tatatagatatatagaatagaatatagatatagaaataatataaatataaaatatatctatata(AT)10	104	96952	97055	IGS(rpl22,rps19)	LSC		7	c	(TA)8gaaattc(TA)9	41	7787	7827	ycf2-intron2	LSC		53	c	(T)11ctcaattcgtatttctacttaaatatcttata(AT)5	53	135982	136034	ycf2-intron2,ycf2-intron1,ycf2-2-intron0	SSC		61	p1	(T)11	11	118056
62	c	(AT)9tatatag(AT)5	35	97056	97090	IGS(rpl22,rps19)	LSC		62	p3	(AAG)4	12	126345	126356	ycf1	IRb		62	p6	(ATACGA)3	18	101903	101920	ycf2	IRb		11	c	(T)12atttattattttgatttcatttattatttttctaattcgatattcgaatttcgatatattttacttcaacttattagtcttctttttttcttt(TTGA)3	117	15216	15332	ycf2-intron2	LSC		58	c	(TCT)4tccgcttttccgctttgtctatgtcttctccagccaattt(TTC)6	70	145605	145674	ycf2-intron2,ycf2-intron1,ycf2-2-intron0	IRa		62	p4	(AATA)3	12	120672
63	p6	(ATACGA)3	18	102024	102041	ycf2	IRb		63	p4	(CTTT)3	12	130366	130377	IGS(ycf1,rps15)	IRb		63	p1	(A)10	10	126070	126079	ycf1	IRb		34	c	(ATGA)3agaattcatttgatcccttgatatgatattaatcagctcgaaatctttccttgtgcatacattgcatacataaatatac(ATAA)3	103	68044	68146	cemA(partical:11.65%),ycf2-intron2	LSC		8	c*	(TAA)3(T<AA>AAA	27	8295	8321	ycf2-intron2,ycf2-2-intron0	LSC		63	c	(AT)5gaaaaataatgtatatgaaaaaagagtgttatgttataataataacacatgataaaataaaacaagaca(T)11	90	123194
64	p5	(ATACT)3	15	120990	121004	IGS(rrn4.5,rrn5)	IRb		64	p2	(AG)5	10	131250	131259	ndhH	IRb		64	c	(TA)6actttctaactttcttatcactttctaa(CTTT)3	52	129025	129076	IGS(ycf1,rps15)	IRb		49	c	(AAG)6aaaaattggctggagaagacatagacaaagcggaaaagcg(GAA)4	70	120768	120837	ycf2-intron2,ycf2-intron1	IRb											64	p4	(ATCT)3	12	124338
65	p1	(A)10	10	126337	126346	ycf1	IRb		65	p1	(A)15	15	132579	132593	IGS(ndhH,ndhF)	SSC		65	p2	(AG)5	10	129949	129958	ndhH	IRb		58	c	(ATAG)3aaaaagaaata(AGAT)3	35	136330	136364	ycf2-intron2,ycf2-intron1,ndhA-intron1	SSC											65	p2	(TA)5	10	126111
66	c	(TA)6actttctaactttcttatcactttctaa(CTTT)3	52	129307	129358	IGS(ycf1,rps15)	IRb		66	p4	(AATA)3	12	138707	138718	ndhD	SSC		66	p1	(A)11	11	131264	131274	IGS(ndhH,ndhF)	SSC		62	c	(TCT)4tccgcttttccgctttgtctatgtcttctccagccaattt(TTC)6	70	143269	143338	ycf2-intron2,ycf2-intron1	IRa											66	p1	(A)13	13	126236
67	p2	(AG)5	10	130231	130240	ndhH	IRb		67	c*	(AT)5ac(AT)13aatatgtaataataagtgagtgtttgagtgtcatgttataataagaacacataatat(ATA)4(AATAA)3*(AAT)4*	125	141390	141514	IGS(ndhE,ndhG)	SSC		67	p1	(A)10	10	134671	134680	IGS(ndhF,rpl32)	SSC																				67	p2	(TC)5	10	128166
68	p1	(A)11	11	131546	131556	IGS(ndhH,ndhF)	SSC		68	p4	(AATA)3	12	142674	142685	IGS(ndhG,ndhI)	SSC		68	p4	(AATA)3	12	137361	137372	ndhD	SSC																				68	p4	(AAAG)3	12	129073
69	p1	(A)11	11	134953	134963	IGS(ndhF,rpl32)	SSC		69	p4	(AATA)3	12	142797	142808	IGS(ndhG,ndhI)	SSC		69	c	(AT)6agtacatatacataatatacatatatatagataatatacatac(AT)9	73	139946	140018	IGS(ndhE,ndhG)	SSC																				69	p6	(TTGGAT)3	18	129291
70	p4	(AATA)3	12	137644	137655	ndhD	SSC		70	p1	(A)10	10	143201	143210	IGS(ndhG,ndhI)	SSC		70	p1	(A)11	11	142966	142976	ndhA-intron1	SSC																				70	p1	(T)10	10	129775
71	c	(AT)6agtacatatacataatatacatatatatagataatatacatac(AT)9	73	140229	140301	IGS(ndhE,ndhG)	SSC		71	p2	(TC)5	10	146873	146882	ndhH-2	IRa		71	p2	(TC)5	10	144874	144883	ndhH-2	IRa																				71	p1	(T)11	11	130540
72	p1	(A)10	10	141459	141468	IGS(ndhG,ndhI)	SSC		72	p4	(AAAG)3	12	147756	147767	IGS(rps15-2,ycf1-2)	IRa		72	c	(GAAA)3gttagaaagtgataagaaagttagaaagt(TA)6	53	145756	145808	IGS(rps15-2,ycf1-2)	IRa																				72	p1	(T)10	10	131002
73	p1	(A)10	10	143544	143553	ndhA-intron1	SSC		73	p3	(CTT)4	12	151777	151788	ycf1-2	IRa		73	p1	(T)10	10	148754	148763	ycf1-2	IRa																				73	p1	(T)10	10	132105
74	p2	(TC)5	10	145451	145460	ndhH-2	IRa		74	c	(TTCTTT)5ctcttctttctttttctt(TTTCTC)3	66	151924	151989	ycf1-2	IRa		74	p6	(ATTCGT)3	18	172911	172928	ycf2-2	IRa																				74	p3	(CTT)4	12	132642
75	c	(GAAA)3gttagaaagtgataagaaagttagaaagt(TA)6	53	146333	146385	IGS(rps15-2,ycf1-2)	IRa		75	p3	(CTT)4	12	152849	152860	ycf1-2	IRa																													75	p1	(T)10	10	133823
76	p1	(T)10	10	149346	149355	ycf1-2	IRa		76	c	(T)10gttttgcaatttgatgtttctaa(TATGAT)3	51	154302	154352	IGS(ycf1-2,trnN-GUU-2)	IRa																													76	p5	(CGTCA)3	15	135272
77	p5	(AGTAT)3	15	154688	154702	IGS(rrn5-2,rrn4.5-2)	IRa		77	p1	(A)11	11	165133	165143	IGS(trnV-GAC-2,rps12-2)	IRa																													77	p4	(CTAC)3	12	137751
78	p6	(ATTCGT)3	18	173649	173666	ycf2-2	IRa																																						78	p2	(TC)5	10	154274
[truncated: 19 more columns]
