# Supplementary material for: Comparative Genomics and Phylogenetic Analyses of Aquarius macrophyllus and Related Genera in Alismataceae Based on Plastome Data
Source: Ecol Evol. 2025 Jun 10;15(6):e71568. doi: 10.1002/ece3.71568 (PMC12152199; doi:10.1002/ece3.71568)
Supplement: Supplementary file 9 — Table S5. The Pi values of the chloroplast genomes among nine species. [file ECE3-15-e71568-s003.xlsx]

## Sheet: Sheet1
Table S5 The Pi values of the chloroplast genomes among nine species
	Gene	pi		IGS	pi
	trnH-GUG	0.02449		trnH-GUG-psbA	0.23062
	psbA	0.01902		psbA-trnK-UUU_2	0.13542
	trnK-UUU	0.01929		trnK-UUU_2-matK	0.11529
	matK	0.06931		matK-trnK-UUU_1	0.10697
	rps16	0.05905		trnK-UUU_1-rps16_2	0.21055
	trnS-GCU	0.38761		rps16_2-rps16_1	0.31187
	trnQ-UUG	0.35262		trnG-UCC_1-trnG-UCC_2	0.26427
	psbK	0.39068		trnG-UCC_2-trnR-UCU	0.10502
	psbI	0.32781		trnR-UCU-atpA	0.2136
	trnG-UCC	0.13012		atpA-atpF_2	0.08333
	trnR-UCU	0		atpF_2-atpF_1	0.09977
	atpA	0.03877		atpF_1-atpH	0.18352
	atpF	0.03969		atpH-atpI	0.16688
	atpH	0.01897		atpI-rps2	0.18391
	atpI	0.02561		rps2-rpoC2	0.13681
	rps2	0.10643		rpoC2-rpoC1_2	0.12905
	rpoC2	0.12057		rpoC1_2-rpoC1_1	0.10193
	rpoC1	0.07459		rpoC1_1-rpoB	0.27604
	rpoB	0.05644		rpoB-trnC-GCA	0.20758
	trnC-GCA	0.00704		trnC-GCA-petN	0.20698
	petN	0.0321		petN-psbM	0.19343
	psbM	0.01905		psbM-trnD-GUC	0.15834
	trnD-GUC	0.07153		trnD-GUC-trnY-GUA	0.25204
	trnY-GUA	0.0119		trnY-GUA-trnE-UUC	0.05513
	trnE-UUC	0		psbC-trnS-UGA	0.13014
	psbD	0.01975		trnS-UGA-psbZ	0.17204
	psbC	0.02565		psbZ-trnG-GCC	0.29463
	trnS-UGA	0.02748		trnG-GCC-trnfM-CAU	0.32426
	psbZ	0.03057		trnfM-CAU-rps14	0.11016
	trnG-GCC	0.02817		rps14-psaB	0.13875
	trnfM-CAU	0.05293		psaB-psaA	0.02889
	rps14	0.04474		psaA-ycf3_3	0.16145
	psaB	0.02609		ycf3_3-ycf3_2	0.07383
	psaA	0.02668		ycf3_2-ycf3_1	0.09251
	ycf3	0.0317		ycf3_1-trnS-GGA	0.22283
	trnS-GGA	0.01596		trnS-GGA-rps4	0.17756
	rps4	0.04994		rps4-trnT-UGU	0.20556
	trnT-UGU	0.01065		trnT-UGU-trnL-UAA_1	0.41199
	trnL-UAA	0.01744		trnL-UAA_1-trnL-UAA_2	0.28745
	trnF-GAA	0.01446		trnL-UAA_2-trnF-GAA	0.31182
	ndhJ	0.03401		trnF-GAA-ndhJ	0.30847
	ndhK	0.05279		ndhJ-ndhK	0.21505
	ndhC	0.02655		cemA-petA	0.14941
	trnV-UAC	0.1155		petA-psbJ	0.06295
	trnM-CAU	0.02553		psbJ-psbL	0.07318
	atpE	0.05796		psbL-psbF	0.01646
	atpB	0.035		psbF-psbE	0
	rbcL	0.04598		psbE-petL	0.1092
	accD	0.32435		petL-petG	0.10354
	psaI	0.02803		petG-trnW-CCA	0.10144
	cemA	0.05556		trnW-CCA-trnP-UGG	0.16717
	petA	0.03955		trnP-UGG-psaJ	0.14552
	psbJ	0.02304		psaJ-rpl33	0.17207
	psbL	0.01852		rpl33-rps18	0.31579
	psbF	0.01204		rps18-rpl20	0.30186
	psbE	0.01213		rpl20-rps12_1	0.08272
	petL	0.01678		psbB-psbT	0.06604
	petG	0.0307		psbT-psbN	0.10098
	trnW-CCA	0.01201		psbN-psbH	0.14016
	trnP-UGG	0.01952		psbH-petB_1	0.18091
	psaJ	0.03058		petB_1-petB_2	0.14777
	rpl33	0.06468		petB_2-petD_1	0.0918
	rps18	0.18366		petD_1-petD_2	0.10672
	rpl20	0.12696		petD_2-rpoA	0.26254
	rps12	0.0121		rpoA-rps11	0.23743
	psbB	0.02889		rps11-rpl36	0.09638
	psbT	0.02521		rpl36-infA	0.25886
	psbN	0.0303		infA-rps8	0.36327
	psbH	0.04946		rps8-rpl14	0.16187
	petB	0.02503		rpl14-rpl16_2	0.11405
	petD	0.02795		rpl16_2-rpl16_1	0.12959
	rpoA	0.08285		rpl16_1-rps3	0.17204
	rps11	0.11741		rps3-rpl22	0.32151
	rpl36	0.07164	IR	rpl2_2-rpl2_1	0.05572
	infA	0.13722		rpl2_1-rpl23	0.48975
	rps8	0.04643		rpl23-trnI-CAU	0.24885
	rpl14	0.05721		ycf2-trnL-CAA	0.36167
	rpl16	0.06184		trnL-CAA-ndhB_2	0.08119
	rps3	0.08666		ndhB_2-ndhB_1	0.036
	rpl22	0.07073		ndhB_1-rps7	0.10757
IR	rpl2	0.07246		rps7-rps12_3	0.0613
	rpl23	0.08749		rps12_3-rps12_2	0.01777
	trnI-CAU	0		trnI-GAU_1-trnI-GAU_2	0.14323
	ycf2	0.27262		trnI-GAU_2-trnA-UGC_1	0.03299
	trnL-CAA	0.00549		trnA-UGC_1-trnA-UGC_2	0.02327
	ndhB	0.02178		trnR-ACG-trnN-GUU	0.43304
	rps7	0.04018		ndhF-rpl32	0.19978
	trnV-GAC	0.0625	SSC	trnL-UAG-ccsA	0.23222
	trnI-GAU	0.01948		ccsA-ndhD	0.17666
	trnA-UGC	0		ndhD-psaC	0.14928
	trnR-ACG	0		psaC-ndhE	0.16342
	trnN-GUU	0.01522		ndhE-ndhG	0.32414
	ndhF	0.06024		ndhG-ndhI	0.29505
	rpl32	0.22377		ndhI-ndhA_2	0.17489
	ycf1	0.29267		ndhA_2-ndhA_1	0.14447
SSC	trnL-UAG	0.00694		ndhA_1-ndhH	0
	ccsA	0.05304		ndhH-rps15	0.23624
	ndhD	0.05131
	psaC	0.03308
	ndhE	0.0295
	ndhG	0.04159
	ndhI	0.03906
	ndhA	0.03851
	ndhH	0.0318
	rps15	0.08999
