# Supplementary material for: Comparative Genomics and Phylogenetic Analyses of Aquarius macrophyllus and Related Genera in Alismataceae Based on Plastome Data
Source: Ecol Evol. 2025 Jun 10;15(6):e71568. doi: 10.1002/ece3.71568 (PMC12152199; doi:10.1002/ece3.71568)
Supplement: Supplementary file 10 — Table S6. MISA analysis for the nine Alismataceae plastomes. [file ECE3-15-e71568-s008.xlsx]

## Sheet: SSR Repeat Types
Table S6 Misa analysis for the nine Alismataceae plastomes.
Types and number of SSRs
	mononucleotide	dinucleotide	trinucleotide	tetranucleotide	pentanucleotide	hexanucleotide	All
A. macrophyllus	18	12	4	13		1	48
S. graminea	36	10	4	5	2	4	61
S.lichuanensis	25	11	7	11		1	55
S. trifolia	35	9	4	5		4	57
C. grandis	25	20	6	5		4	60
C.parnassifolia	18	16	6	5		4	49
A. plantago-aquatica	33	16	3	10	3	1	66
A. canaliculatum	40	15	4	11	3		73
L. natans	36	12	5	8	2		63
All	266	121	43	73	10	19	532
Frequency of classified repeat types
	A/T	C/G	AG/CT	AT/AT	AAC/GTT	AAG/CTT	AAT/ATT	ACT/AGT	AGG/CCT	AAAG/CTTT	AAAT/ATTT	AATC/ATTG	AATG/ATTC	AATT/AATT	AGAT/ATCT	ACCT/AGGT	AAAAT/ATTTT	AAAAG/CTTTT	AATAG/ATTCT	ACGTC/ACGTG	ACATC/ATGTG	AAAAAG/CTTTTT	AAAACT/AGTTTT	AAAGAG/CTCTTT	AAGACG/CGTCTT	AAATAG/ATTTCT	AAATAT/ATATTT	AAATCC/ATTTGG	AAGAAT/ATTCTT	AATACG/ATTCGT	AATCAT/ATGATT	ACTATC/AGTGAT	AAGTCT/ACTTAG	ACGATG/ATCGTC
A. macrophyllus	21	1	6	9		8	4			8	2	1	1			2									1
S. graminea	46	1	2	25			8	1		4	2		1		1										2	1	1		2	2
S. lichuanensis	41	1	2	27		4	12	1		5	4		1		1		1		1			4	1	2			2				2	1
S. trifolia	45	1	2	25			8	1		4	2		1		1											1	1		2	2
C. grandis	27		3	20	2	5	1		2	2	2	2	1		3																		2	2
C. parnassifolia	33		3	19	2	5	2		3	1	2	2	1		2			1															2	2
A. plantago-aquatica	44		3	22		1	3			1	8		1	1	1	2			1	2								1
A. canaliculatum	49		3	21		1	3			1	6		1	1	1	2			1	2
L. natans	40		5	13			4	1		1	7		1		1	2			1		1

## Sheet: Number of SSRs by length
Number of SSRs by length
	(A)10	(A)11	(A)12	(A)13	(A)14	(A)15	(A)16	(A)17	(A)18	(G)11	(G)12	(T)10	(T)11	(T)12	(T)13	(T)14	(T)15	(T)16	(T)17	(T)20	(AG)5	(AT)5	(AT)6	(AT)7	(AT)13	(AT)15	(GA)5	(TA)5	(TA)6	(TA)7	(TA)8	(TA)10	(TA)11	(TC)5	(AAG)4	(AAG)8	(ATA)4	(CTT)4	(CTT)5	(CAA)5	(CTT)4	(CTA)4	(GAG)4	(TAA)4	(TTG)5	(TCC)4	(TCT)4	(TAT)4	(TCT)8
A. macrophyllus	4	2	1		1		1			1		3	2	1	1				1		1	5					1	2		1				2		1			1								3		1
S. graminea	8	4	2									9	6	3		3	1					2	2					4						1			1					1
S. lichuanensis	4	2	2			1		1			1	4	5	3	2						1	3	2	1						1				1	2			2				1						1
S. trifolia	7	4	1			1						8	7	3		3	1				1	2	2					3						1			1					1
C. grandis	5	2	2	1	1							7	4	1		1				1		7	1				1	4	2		1	1	1	2						1	1		1		1	1
C. parnassifolia	4		1						1			7	2			1		1	1			6					1	3	1	1	2			2						1			2	1	1	1
A. plantago-aquatica	8		4	1	1							8	11	4	1	5	1					7	2				1	3	6	2	1	1		2				1
A. canaliculatum	5	2	4	2	3							15	4	6	2	3	2
L. natans	7	3	3	1		2	1					15	3	3			2				1	5	3
Distribution of SSR loci
	CDS	CDS intron	IGS	tRNA intron
A. macrophyllus	16	7	18	4
S. graminea	11	11	37	2
S.lichuanensis	10	6	33	5
S. trifolia	10	11	32	4
C. grandis	13	5	38	4
C.parnassifolia	14	5	27	3
A. plantago-aquatica	15	10	39	2
A. canaliculatum	16	11	43	3
L. natans	12	7	40	4
[truncated: 32 more columns]
