# Supplementary material for: Comparative Genomics and Phylogenetic Analyses of Aquarius macrophyllus and Related Genera in Alismataceae Based on Plastome Data
Source: Ecol Evol. 2025 Jun 10;15(6):e71568. doi: 10.1002/ece3.71568 (PMC12152199; doi:10.1002/ece3.71568)
Supplement: Supplementary file 11 — Table S7. Repeats numbers in nine Alismataceae plastomes. [file ECE3-15-e71568-s007.xlsx]

## Sheet: Repeat number
Table S7.Repeats numbers in nine Alismataceae plastomes.
	Forward repeats	Palindromic repeats	Reverse repeats	All
A. macrophyllus	53	39	0	92
S. graminea	91	32	2	125
S. lichuanensis	90	14	6	110
S. trifolia	78	26	2	106
C. grandis	26	20	0	46
C. parnassifolia	24	18	1	43
A. plantago-aquatica	23	26	4	53
A. canaliculatum	21	23	2	46
L. natans	24	20	2	46
	30–39 bp	40–49 bp	50–100 bp	>100bp	total
A. macrophyllus	19	23	46	4	92
S. graminea	54	40	25	6	125
S. lichuanensis	62	14	29	5	110
S. trifolia	37	24	44	1	106
C. grandis	20	7	11	8	46
C. parnassifolia	23	8	4	8	43
A. plantago-aquatica	37	13	3	0	53
A. canaliculatum	31	12	3	0	46
L. natans	36	7	3	0	46

## Sheet: repeat
Summary of Dispersed repeat in the nine chloroplast genomes.
Aquarius macrophyllus			Sagittaria graminea			Sagittaria lichuanensis			Sagittaria trifolia			Caldesia grandis			Caldesia parnassifolia			Alisma plantago-aquatica			Alisma canaliculatum			Luronium natans
Length1	Type		Length1	Type		Length1	Type		Length1	Type		Length1	Type		Length1	Type		Length1	Type		Length1	Type		Length1	Type
141	P		119	F		179	F		119	F		147	F		147	F		48	P		48	P		50	P
141	F		114	F		171	F		97	F		147	P		147	P		53	F		53	F		54	P
141	P		114	P		139	F		94	F		147	P		147	P		55	P		55	P		53	F
141	F		114	P		135	F		94	P		147	F		147	F		44	P		44	P		42	F
96	F		114	F		122	F		94	P		106	F		106	F		50	P		50	P		42	P
96	P		104	F		99	F		94	F		106	P		106	P		42	F		42	F		42	P
96	P		97	F		97	F		94	P		106	P		106	P		42	P		42	P		42	F
96	F		97	P		95	F		94	P		106	F		106	F		42	P		42	P		41	P
92	F		97	P		90	F		94	F		98	F		98	F		42	F		42	F		37	F
86	F		97	F		84	F		94	F		98	P		98	P		41	P		41	P		42	F
86	P		82	F		78	F		85	F		98	P		98	P		44	P		37	P		34	P
86	P		80	F		77	F		82	F		98	F		98	F		43	P		42	F		39	F
86	F		78	F		73	F		82	F		59	F		49	F		42	F		42	P		39	P
72	F		71	F		73	F		78	F		56	P		49	F		42	P		42	P		36	F
72	P		70	F		72	F		75	F		54	F		49	P		42	P		42	F		36	P
72	P		70	F		71	F		71	F		54	P		49	P		42	F		39	F		41	P
72	F		67	F		71	F		70	F		54	P		49	F		39	F		39	P		35	P
68	F		67	F		69	F		67	F		54	F		41	F		39	P		36	F		31	F
68	F		67	P		68	F		66	F		52	F		40	F		36	F		36	P		31	P
68	P		67	P		67	F		66	F		49	F		40	F		36	P		41	P		31	P
68	P		67	F		64	F		66	P		49	F		37	F		31	F		31	F		34	F
68	P		66	F		63	F		66	P		49	P		37	P		31	P		31	P		36	F
68	P		66	P		61	F		66	F		49	P		37	P		31	P		31	P		33	F
68	F		66	P		61	P		66	F		49	F		37	F		30	F		33	P		31	P
68	F		66	F		61	P		66	P		44	F		36	P		33	P		31	P		36	F
60	F		65	F		61	F		66	P		40	F		36	P		35	F		36	F		30	P
59	F		63	F		55	F		66	P		37	F		35	F		31	P		30	P		35	F
59	F		57	F		53	F		66	P		37	P		35	P		36	F		34	F		35	P
59	P		53	F		52	F		66	P		37	P		35	P		30	F		31	F		35	P
59	P		53	F		51	R		66	P		37	F		34	F		30	P		33	R		35	F
59	F		50	F		50	F		66	F		36	P		33	F		34	F		30	R		31	F
58	F		49	F		50	F		66	F		35	F		33	F		31	R		30	P		33	F
58	P		49	F		50	F		66	F		35	P		33	P		31	F		30	F		30	P
58	P		49	F		50	F		66	F		35	P		33	P		31	F		30	F		30	P
58	F		47	F		49	F		64	F		34	F		33	F		33	R		30	F		30	F
57	F		47	F		49	F		63	F		33	F		32	F		30	R		30	F		32	F
57	P		47	F		46	F		60	F		33	F		32	P		30	P		32	P		32	R
57	P		47	F		44	R		60	F		33	P		32	P		30	F		30	F		30	F
57	F		47	F		43	F		60	F		33	P		32	F		30	F		30	F		30	R
57	P		47	P		43	F		60	F		33	F		31	F		32	P		30	F		30	F
57	P		47	F		42	F		59	F		32	F		31	R		32	P		30	P		30	P
57	F		47	P		41	F		57	F		32	P		30	F		32	F		30	F		30	F
57	F		47	P		40	F		53	F		32	P		30	F		31	P		30	P		30	P
56	F		47	P		40	F		52	F		32	F					31	P		30	P		30	F
56	F		47	F		40	P		50	F		30	F					30	F		30	F		30	F
54	F		47	F		40	P		49	F		30	F					30	R		30	F		30	F
54	P		46	F		40	F		49	F								30	F
54	P		46	P		40	F		48	F								30	P
54	F		46	P		39	F		47	F								30	F
52	F		46	F		39	F		46	P								30	P
48	F		44	F		39	F		46	P								30	P
48	P		44	P		38	F		46	P								30	F
48	F		43	F		38	F		45	F								30	F
48	P		43	F		38	F		44	F
48	P		43	P		38	F		43	F
48	P		43	P		38	F		43	P
48	F		43	P		38	F		43	P
48	P		43	P		38	F		43	F
48	P		43	F		37	F		42	F
48	F		43	F		37	F		41	F
48	F		42	F		37	F		41	F
48	F		41	F		37	F		41	F
47	F		41	F		37	F		40	F
45	F		40	F		37	F		40	F
45	P		40	F		37	F		40	F
45	P		40	F		37	F		40	F
45	F		40	F		37	F		40	F
42	F		40	F		37	F		40	F
42	P		40	F		37	F		40	F
42	P		40	F		37	F		39	F
42	F		40	F		37	F		39	P
41	F		39	F		37	F		39	P
41	P		39	P		37	F		39	F
37	F		39	P		37	F		37	F
36	P		39	F		37	P		37	R
36	F		37	R		37	P		36	F
36	P		36	F		37	F		36	P
35	F		36	F		36	F		35	F
35	F		36	F		36	F		35	P
34	P		36	F		36	F		35	P
34	F		36	P		36	P		35	F
34	F		35	F		36	P		34	F
34	F		35	F		36	F		34	F
33	F		35	P		36	P		34	F
32	P		35	P		36	F		34	F
31	F		35	F		34	F		34	F
31	F		34	F		34	F		34	F
31	F		34	F		34	F		33	F
30	F		34	F		34	F		32	F
30	P		34	F		34	P		31	R
30	F		34	F		34	P		31	F
30	P		34	F		34	F		31	P
			33	F		33	F		31	P
			33	F		33	F		31	F
			33	F		33	F		30	F
			33	F		32	F		30	F
			33	F		31	F		30	F
			33	P		31	P		30	F
			33	P		31	P		30	F
			33	F		31	R		30	F
			32	F		31	F		30	F
			32	P		30	F		30	F
			32	P		30	F		30	F
			32	F		30	F		30	P
			31	R		30	R		30	F
			31	F		30	P		30	P
			31	P		30	F
			31	P		30	R
			31	F		30	R
			30	F		30	F
			30	F
			30	F
			30	F
			30	F
			30	F
			30	F
			30	F
			30	F
			30	F
			30	F
			30	F
			30	F
			30	P
			30	F
			30	P
