# Supplementary material for: Comparative Genomics and Phylogenetic Analyses of Aquarius macrophyllus and Related Genera in Alismataceae Based on Plastome Data
Source: Ecol Evol. 2025 Jun 10;15(6):e71568. doi: 10.1002/ece3.71568 (PMC12152199; doi:10.1002/ece3.71568)
Supplement: Supplementary file 12 — Table S8. Summary of average relative synonymous codon usage (RSCU) of the codon usage in the Alismataceae cp genomes. [file ECE3-15-e71568-s014.xlsx]

## Sheet: conon usage bias
Table S8. Summary of average relative synonymous codon usage (RSCU) of the codon usage in the Alismataceae cp genomes.
		A. macrophyllus		S. graminea		S. lichuanensis		S. trifolia		C. grandis		C. parnassifolia		A. plantago-aquatica		A. canaliculatum		L. natans
AA	Codon	RSCU	Number	RSCU	Number	RSCU	Number	RSCU	Number	RSCU	Number	RSCU	Number	RSCU	Number	RSCU	Number	RSCU	Number
Phe	UUU	1.12	2529	1.2	2591	1.12	2535	1.2	2518	1.17	2411	1.19	2470	1.24	2396	1.28	2425	1.25	2343
	UUC	0.88	2004	0.8	1715	0.88	1996	0.8	1681	0.83	1725	0.81	1697	0.76	1471	0.72	1373	0.75	1395
Leu	UUA	1.09	1089	1.32	1274	1.23	1232	1.28	1281	1.32	1258	1.27	1187	1.42	1233	1.46	1254	1.44	1262
	UUG	1.29	1288	1.28	1234	1.24	1241	1.24	1237	1.27	1210	1.26	1176	1.27	1106	1.26	1082	1.23	1081
	CUU	1.34	1340	1.27	1230	1.25	1251	1.27	1269	1.31	1251	1.33	1238	1.18	1022	1.19	1029	1.18	1037
	CUC	0.86	862	0.73	704	0.81	816	0.79	795	0.69	659	0.76	706	0.72	629	0.69	598	0.72	628
	CUA	0.9	902	0.93	900	0.96	967	0.88	886	0.91	866	0.85	794	0.9	782	0.91	780	0.89	780
	CUG	0.5	502	0.48	461	0.5	506	0.54	540	0.52	494	0.52	487	0.5	436	0.49	426	0.54	475
Ile	AUU	1.24	2147	1.21	2076	1.21	2129	1.24	2119	1.15	1888	1.26	2152	1.23	1988	1.26	1973	1.22	2030
	AUC	0.82	1413	0.72	1235	0.72	1272	0.72	1238	0.72	1172	0.73	1235	0.71	1146	0.69	1074	0.68	1137
	AUA	0.94	1621	1.08	1849	1.07	1896	1.04	1772	1.13	1851	1.01	1722	1.06	1707	1.05	1644	1.1	1844
Met	AUG	1	1014	1	952	1	1043	1	1048	1	908	1	931	1	900	1	855	1	822
Val	GUU	1.35	820	1.37	827	1.3	827	1.33	843	1.37	834	1.33	842	1.39	835	1.43	843	1.37	813
	GUC	0.86	523	0.72	438	0.8	507	0.72	458	0.79	481	0.79	499	0.7	421	0.72	423	0.69	410
	GUA	1.1	666	1.24	751	1.21	769	1.23	776	1.16	707	1.22	775	1.24	746	1.19	701	1.25	742
	GUG	0.69	416	0.67	407	0.69	435	0.71	452	0.67	408	0.66	418	0.67	402	0.66	392	0.68	406
Ser	UCU	1.41	1351	1.52	1410	1.5	1347	1.51	1352	1.57	1455	1.46	1310	1.4	1139	1.4	1117	1.4	1123
	UCC	1.13	1081	1.16	1084	1.15	1040	1.17	1048	1.15	1066	1.17	1045	1.16	949	1.11	887	1.18	945
	UCA	1.12	1076	1.13	1056	1.17	1057	1.12	1005	1.25	1156	1.21	1083	1.24	1007	1.25	994	1.26	1006
	UCG	0.9	863	0.75	699	0.77	694	0.78	699	0.74	685	0.77	691	0.67	546	0.73	580	0.68	545
Pro	CCU	1.09	790	1.09	755	1.13	751	1.04	716	1.12	705	1.15	794	1.02	597	1.13	682	1.1	654
	CCC	0.97	703	1.01	701	1	666	0.98	674	0.96	609	0.89	615	1.01	589	0.97	580	0.99	590
	CCA	1.33	960	1.3	901	1.24	824	1.34	924	1.28	809	1.38	949	1.33	778	1.26	756	1.23	733
	CCG	0.61	443	0.59	410	0.64	427	0.65	449	0.64	406	0.58	398	0.65	378	0.64	386	0.67	401
Thr	ACU	1.24	769	1.19	747	1.21	747	1.22	739	1.13	682	1.21	750	1.2	711	1.16	691	1.22	714
	ACC	1	619	1.04	652	1.03	633	1.03	629	0.98	590	0.99	613	0.95	559	1.06	630	0.98	571
	ACA	1.07	667	1.12	704	1.08	665	1.11	672	1.21	729	1.12	691	1.21	716	1.17	700	1.19	694
	ACG	0.69	429	0.65	411	0.68	417	0.64	391	0.67	404	0.68	417	0.64	378	0.61	366	0.61	357
Ala	GCU	1.25	567	1.34	603	1.23	515	1.34	543	1.34	549	1.35	590	1.37	496	1.34	523	1.29	489
	GCC	0.9	409	0.86	388	0.91	381	0.85	343	0.87	355	0.83	361	0.91	328	0.94	369	0.89	335
	GCA	1.22	553	1.14	511	1.16	485	1.14	462	1.16	476	1.25	544	1.16	419	1.15	451	1.22	460
	GCG	0.62	282	0.65	293	0.71	298	0.67	272	0.62	255	0.57	249	0.56	203	0.57	221	0.61	230
Tyr	UAU	1.41	1484	1.43	1766	1.43	1857	1.4	1779	1.42	1826	1.36	1553	1.37	1679	1.39	1746	1.41	1733
	UAC	0.59	627	0.57	699	0.57	736	0.6	763	0.58	744	0.64	730	0.63	767	0.61	766	0.59	717
Stop codon	UAA(*)	1.11	1197	1.2	1243	1.2	1303	1.2	1388	1.11	1215	1.13	1209	1.27	1350	1.31	1387	1.22	1271
	UAG(*)	0.8	862	0.8	829	0.83	907	0.83	969	0.78	851	0.81	867	0.75	800	0.73	771	0.77	800
His	CAU	1.45	1033	1.42	968	1.42	1021	1.37	1012	1.45	1027	1.42	1038	1.4	929	1.45	995	1.42	956
	CAC	0.55	394	0.58	391	0.58	419	0.63	467	0.55	388	0.58	428	0.6	400	0.55	379	0.58	393
Gln	CAA	1.43	1236	1.41	1094	1.42	1173	1.42	1187	1.47	1225	1.39	1131	1.44	1079	1.44	1077	1.44	1096
	CAG	0.57	493	0.59	457	0.58	474	0.58	489	0.53	441	0.61	492	0.56	423	0.56	424	0.56	423
Asn	AAU	1.42	2036	1.43	2083	1.44	2106	1.41	2013	1.42	2015	1.37	1904	1.42	1944	1.41	1913	1.42	1855
	AAC	0.58	837	0.57	839	0.56	823	0.59	841	0.58	815	0.63	870	0.58	802	0.59	793	0.58	766
Lys	AAA	1.29	2421	1.36	2514	1.3	2474	1.35	2462	1.37	2409	1.35	2373	1.43	2219	1.4	2238	1.39	2216
	AAG	0.71	1331	0.64	1177	0.7	1341	0.65	1172	0.63	1108	0.65	1155	0.57	881	0.6	960	0.61	969
Asp	GAU	1.45	1274	1.45	1249	1.46	1234	1.48	1230	1.49	1315	1.48	1230	1.45	1071	1.51	1159	1.48	1042
	GAC	0.55	481	0.55	468	0.54	460	0.52	427	0.51	448	0.52	432	0.55	408	0.49	375	0.52	370
Glu	GAA	1.39	1669	1.44	1708	1.37	1573	1.41	1610	1.4	1575	1.42	1559	1.39	1323	1.43	1379	1.39	1326
	GAG	0.61	739	0.56	668	0.63	718	0.59	669	0.6	676	0.58	636	0.61	583	0.57	549	0.61	585
Cys	UGU	1.1	683	1.19	731	1.16	720	1.17	736	1.18	686	1.13	688	1.25	735	1.25	729	1.24	719
	UGC	0.9	560	0.81	497	0.84	519	0.83	527	0.82	472	0.87	533	0.75	438	0.75	438	0.76	445
Stop codon	UGA(*)	1.08	1165	1	1043	0.97	1060	0.97	1126	1.11	1208	1.05	1120	0.98	1047	0.97	1026	1.01	1054
Trp	UGG	1	860	1	798	1	819	1	795	1	783	1	820	1	708	1	696	1	712
Arg	CGU	0.6	410	0.7	443	0.62	389	0.65	411	0.71	450	0.73	446	0.77	404	0.83	429	0.73	386
	CGC	0.41	282	0.45	284	0.42	263	0.44	279	0.39	249	0.43	264	0.45	238	0.47	241	0.42	223
	CGA	1.2	827	1.11	695	1.07	672	1.03	654	1.09	697	1.09	671	0.98	514	1.04	536	1.07	560
	CGG	0.65	448	0.6	380	0.67	420	0.65	415	0.63	400	0.67	411	0.68	357	0.63	323	0.7	366
Ser	AGU	0.81	773	0.86	802	0.82	739	0.81	724	0.74	683	0.81	728	0.91	738	0.9	714	0.92	738
	AGC	0.62	598	0.57	533	0.59	527	0.61	547	0.55	506	0.57	514	0.63	511	0.61	482	0.56	452
Arg	AGA	2.03	1396	2	1260	2.04	1289	2.06	1307	2.15	1374	1.99	1226	2.05	1079	1.94	1003	1.89	996
	AGG	1.12	768	1.13	711	1.19	751	1.18	748	1.03	658	1.09	671	1.08	571	1.1	566	1.19	623
Gly	GGU	0.89	603	1.02	678	0.92	578	0.87	557	0.93	563	0.97	621	1.01	560	1.04	589	1	545
	GGC	0.57	386	0.58	383	0.53	330	0.56	361	0.55	332	0.56	357	0.54	301	0.59	332	0.57	310
	GGA	1.57	1059	1.44	959	1.48	928	1.49	955	1.58	949	1.55	988	1.54	856	1.51	850	1.49	812
	GGG	0.97	656	0.96	638	1.08	677	1.07	688	0.94	566	0.92	589	0.9	500	0.86	487	0.94	510
Total			60286		58957		59669		59139		57708		57683		53228		53157		53021

## Sheet: GC contents
E.macrophyllus		S.graminea		S.lichuanensis		S.trifolia		C.grandis		C.parnassifolia		A. plantago-aquatica		A. canaliculatum		L. natans
Nc = 55.209		Nc =54.851		Nc =55.220		Nc =53.011		Nc =54.302		Nc =54.930		Nc =54.676		Nc =54.692		Nc =54.928
Coding GC 38.12% 1st letter GC 37.70% 2nd letter GC 38.21% 3rd letter GC 38.44%		Coding GC 37.00% 1st letter GC 36.88% 2nd letter GC 37.59% 3rd letter GC 36.53%		Coding GC 36.84% 1st letter GC 36.46% 2nd letter GC 36.25% 3rd letter GC 37.80%		Coding GC 37.02% 1st letter GC 36.88% 2nd letter GC 36.77% 3rd letter GC 37.39%		Coding GC 36.70% 1st letter GC 36.68% 2nd letter GC 37.27% 3rd letter GC 36.15%		Coding GC 37.33% 1st letter GC 37.36% 2nd letter GC 37.70% 3rd letter GC 36.94%		Coding GC 36.00% 1st letter GC 35.71% 2nd letter GC 36.35% 3rd letter GC 35.94%		Coding GC 36.05% 1st letter GC 36.28% 2nd letter GC 36.45% 3rd letter GC 35.41%		Coding GC 36.07% 1st letter GC 36.00% 2nd letter GC 36.40% 3rd letter GC 35.82%
55.209		54.851		55.22		53.011		54.302		54.93		54.676		54.692		54.928
