# Supplementary material for: Comparative Genomics and Phylogenetic Analyses of Aquarius macrophyllus and Related Genera in Alismataceae Based on Plastome Data
Source: Ecol Evol. 2025 Jun 10;15(6):e71568. doi: 10.1002/ece3.71568 (PMC12152199; doi:10.1002/ece3.71568)
Supplement: Supplementary file 13 — Table S9. Selection pressure data for nine plastomes. [file ECE3-15-e71568-s013.xlsx]

## Sheet: Sheet1
Table S9. Selection pressure data for 9 plastomes.
		S. graminea	S. lichuanensis	S. trifolia	C. grandis	C. parnassifolia	A. plantago-aquatica	A. canaliculatum	L. natans
LSC	psbA CDS	0.0328579	0.0352378	0.0328579	0.0265973	0.0253134	0.0173476	0.0173476	0.0226415
	matK CDS	0.474034	0.520824	0.474034	0.346288	0.389433	0.349446	0.333195	0.34692
	rps16 CDS	0.148585	0.140509	0.148585	0.155494	0.171417	0.10476	0.119244	0.116811
	psbK CDS	0.603772	0.48372	0.603772	0.249091	0.249091	0.548728	0.548728	1.05118
	psbI CDS	0	0	0	0	0	0	0	0
	atpA CDS	0.132841	0.170611	0.132841	0.196334	0.211042	0.224953	0.228005	0.217133
	atpF CDS	0.258878	0.255243	0.271889	0.270114	0.30383	0.178453	0.167579	0.188898
	atpH CDS	0.107824	0.0916348	0.107824	0.224735	0.224735	0.0782069	0.0782069	0.0782069
	atpI CDS	0.273473	0.269359	0.273473	0.171032	0.182423	0.170958	0.159605	0.140588
	rps2 CDS	1.65733	1.64938	1.65733	1.16036	1.08096	0.817364	0.817364	0.557632
	rpoC2 CDS	0.450333	0.416305	0.450333	0.465833	0.489097	0.354103	0.339357	0.313348
	rpoC1 CDS	0.660743	0.64357	0.656246	0.630835	0.616486	0.445796	0.45384	0.389499
	rpoB CDS	0.40187	0.462715	0.40187	0.443874	0.45105	0.339792	0.359873	0.342191
	petN CDS	0	0	0	0	0	0	0	0
	psbM CDS	0	0	0	0	0	0	0	0
	psbD CDS	0.0495675	0.0488896	0.0495675	0.0708047	0.0659701	0.0933959	0.0933959	0.0668023
	psbC CDS	0.0137891	0.0136897	0.0137891	0.0544579	0.0475135	0.0487079	0.0500542	0.0506606
	psbZ CDS	0.207703	0.207703	0.207703	0.199761	0.199761	0.453675	0.453675	0.453675
	rps14 CDS	0.303316	0.318555	0.303316	0.368465	0.368465	0.337834	0.337834	0.33794
	psaB CDS	0.0721315	0.067258	0.0721315	0.0583236	0.060236	0.0772192	0.0768953	0.0850935
	psaA CDS	0.0832572	0.0855323	0.0832572	0.0684464	0.0594604	0.0647301	0.0619249	0.0644292
	ycf3 CDS	0.281892	0.289092	0.284759	0.381468	0.381468	0.281001	0.281001	0.344911
	rps4 CDS	0.302249	0.357197	0.302249	0.462375	0.502599	0.366527	0.348209	0.350576
	ndhJ CDS	0.101155	0.0889087	0.101155	0.156002	0.156002	0.0897236	0.0897236	0.0886627
	ndhC CDS	0.130585	0.118985	0.130585	0.144787	0.14137	0.218385	0.218385	0.150074
	atpE CDS	0.194684	0.20989	0.194684	0.093261	0.093261	0.932518	0.932518	0.889674
	atpB CDS	0.114352	0.122507	0.114352	0.151326	0.142018	0.108231	0.0950056	0.0849673
	rbcL CDS	0.018743	0.0227731	0.018743	0.0328096	0.0329431	0.0462125	0.0466452	0.0596806
	accD CDS	0.610779	0.608248	0.610779	0.997812	0.928313	0.548807	0.533584	0.563747
	ycf4 CDS	0	0	0	1.0137	1.0137	0	0	0
	cemA CDS	0.252077	0.290084	0.252077	0.208977	0.208977	0.337587	0.309143	0.377576
	petA CDS	0.427164	0.332262	0.427164	0.499604	0.499604	0.161362	0.160674	0.150563
	psbJ CDS	0.131953	0.129596	0.131953	0.227616	0.24534	0.0571651	0.0571651	0.118472
	psbL CDS	0.105034	0.0841083	0.105034	0	0	0.13446	0.13446	0.13446
	psbF CDS	0.357133	0.177937	0.357133	0	0	0	0	0
	psbE CDS	0.357133	0.177937	0.357133	0	0	0.163721	0.163721	0.163438
	petL CDS	0.228746	0.228746	0.228746	0.22228	0.22228	0.259948	0.259948	0.259948
	petG CDS	0.10957	0.0572157	0.10957	0.0423897	0.0423897	0.173809	0.173809	0.047835
	psaJ CDS	0	0	0	0	0	0.0903038	0.0903038	0.0903038
	rpl33 CDS	0.695567	0.807137	0.695567	0.329643	0.329643	0.208081	0.208081	0.207698
	rps18 CDS	1.65409	1.84989	1.65409	0.92033	0.92033	0.736667	0.736667	0.594808
	rpl20 CDS	0.392285	0.431064	0.392285	0.359481	0.359481	0.247721	0.247721	0.249422
	rps12 CDS	0.377064	0.473301	0.377064	0.94066	0.662997	1.13448	1.13448	1.13448
	psbB CDS	0.027184	0.028619	0.027184	0.0259754	0.0319861	0.0494384	0.0467849	0.0437464
	psbT CDS	0	0	0	0	0	0	0	0
	psbN CDS	0.226555	0.341693	0.226555	0.730419	0.730419	0.3607	0.3607	0.730617
	psbH CDS	0.134404	0.120296	0.134404	0.097954	0.097954	0.123042	0.123042	0.123042
	petB CDS	0.0713494	0.0493819	0.0409535	0.0858547	0.0858547	0.0794317	0.0846247	0.08969
	petD CDS	0.0352215	0.0355236	0.0352215	0.0669822	0.0182469	0.0475017	0.0507859	0.0602328
	rpoA CDS	0.305615	0.313756	0.305366	0.270133	0.270133	0.270953	0.270032	0.277035
	rps11 CDS	0.46609	0.517205	0.46609	0.787402	0.788622	0.92639	0.92639	0.847582
	rpl36 CDS	1.46196	1.46196	1.80886	0.405256	0.405256	0.231892	0.231892	0.231892
	infA CDS	0.816015	1.01416	0.816015	0.30935	0.328075	0.808627	0.808627	0.659963
	rps8 CDS	1.46196	1.80886	1.46196	0.405256	0.405256	0.597311	0.597311	0.563316
	rpl14 CDS	0.282862	0.337306	0.282862	0.291487	0.26334	0.221602	0.203826	0.214041
	rpl16 CDS	0.189295	0.210031	0.19065	0.22819	0.205785	0.138911	0.138911	0.10908
	rps3 CDS	0.551685	0.567344	0.551685	0.587069	0.51758	0.521453	0.533193	0.465115
	rpl22 CDS	0.157882	0.370055	0.157882	0.477604	0.73864	0.327083	0.327083	0.298495
IR	rpl2 CDS	0.291553	0.268043	0.289852	0.495698	0.510831	0.228358	0.228358	0.228403
	rpl23 CDS	0.34724	0.379329	0.34724	0.609026	0.609026	0.455131	0.455131	0.770498
	ndhB CDS	0.251494	0.218164	0.251494	0.312322	0.351507	0.24964	0.28467	0.217125
	rps7 CDS	2.1597	1.41835	2.1597	0.901751	0.901751	1.86196	1.86196	1.10467
	ndhF CDS	0.31532	0.307003	0.31532	0.262145	0.27799	0.246922	0.249938	0.234871
	rpl32 CDS	0.323812	0.39375	0.323812	0.104308	0.0829546	0.109833	0.109833	0.133732
SSC	ccsA CDS	0.40705	0.478154	0.39662	0.703475	0.574993	0.449449	0.478994	0.367743
	ndhD CDS	0.265547	0.259157	0.265547	0.2641	0.274985	0.312691	0.334618	0.265434
	psaC CDS	0	0	0	0.0306744	0.0373066	0	0	0
	ndhE CDS	0.137806	0.136715	0.137806	0.0942291	0.0942291	0.102634	0.0867703	0.0659833
	ndhG CDS	0.0348105	0.0350234	0.0348105	0.35271	0.374688	0.117867	0.126628	0.107763
	ndhI CDS	0.230298	0.166297	0.230298	0.175439	0.120856	0.146374	0.143388	0.0988891
	ndhA CDS	0.201212	0.197092	0.201212	0.454222	0.367818	0.219199	0.232506	0.281631
	ndhH CDS	0.158298	0.155511	0.158298	0.12519	0.124959	0.14749	0.14749	0.122127
	rps15 CDS	0.24894	0.237508	0.24894	0.273441	0.266118	0	0	0
