# Supplementary material for: Comparative Genomics and Phylogenetic Analyses of Aquarius macrophyllus and Related Genera in Alismataceae Based on Plastome Data
Source: Ecol Evol. 2025 Jun 10;15(6):e71568. doi: 10.1002/ece3.71568 (PMC12152199; doi:10.1002/ece3.71568)
Supplement: Supplementary file 14 — Table S10. Species and 61 CDSs used for phylogenetics analysis. [file ECE3-15-e71568-s001.xlsx]

## Sheet: species used
Table S10. Species and 61 CDSs used for phylogenetics analysis.
	Species			61 CDSs
Li et al. (2022)	Butomus umbellatus Bu			accD
	Blyxa japonica wwss			atpA
	Ottelia acuminata JX			atpB
	Stratiotes aloides SJY			atpE
	Burnatia enneandra a2			atpF
	Limnocharis flava LL5			atpH
	Hydrocleys nymphoides A10			atpI
	Hydrocleys nymphoides LL2			ccsA
	Ranalisma rostratum A1			cemA
	Ranalisma rostratum Rr			infA
	Albidella nymphaeifolia ZX4			matK
	Albidella oligococca AU61			petA
	Albidella oligococca Au34			petB
	Echinodorus berteroi ZX3			petD
	Caldesia grandis KYZTC			petG
	Caldesia parnassifolia ZAM102			petL
	Caldesia parnassifolia ZAM103			petN
	Caldesia parnassifolia L1			psaA
	Caldesia parnassifolia ZX5			psaB
	Helanthium bolivianum ZX2			psaC
	Helanthium tenellum HL			psaI
	Limnophyton angolense LIM2			psaJ
	Limnophyton obtusifolium A7			psbA
	Limnophyton obtusifolium Erik			psbB
	Sagittaria guayanensis ZX7			psbC
	Sagittaria montevidensis M1			psbD
	Sagittaria lichuanensis LCCG11			psbF
	Sagittaria trifolia S5			psbH
	Aquarius paniculatus (Echinodorus paniculatus ZX6)			psbJ
	Aquarius cordifolius (Echinodorus cordifolius A5)			psbL
MH262300	Caldesia grandis			psbM
MH262301	Caldesia parnassifolia			psbN
OR999315	Alisma plantago_aquatica			psbT
NC_029815	Sagittaria lichuanensis			psbZ
NC_043774	Thalassia hemprichii			rbcL
NC_044108	Alisma plantago aquatica			rpl14
NC_044119	Sagittaria trifolia			rpl16
NC_045925	Caldesia grandis			rpl2
NC_045926	Caldesia parnassifolia			rpl20
NC_048519	Enhalus acoroides			rpl22
NC_051949	Butomus umbellatus			rpl23
NC_051970	Halophila beccarii			rpl32
NC_067603	Sagittaria graminea			rpl33
OR522698	Alisma orientale			rpoA
OR773541	Alisma orientale			rpoB
OR773542	Alisma subcordatum			rpoC1
OR773543	Alisma triviale			rpoC2
PP503046	Aquarius macrophyllus			rps11
NC_087721	Luronium natans			rps12
OR999290	Alisma canaliculatum			rps14
				rps15
				rps16
				rps18
				rps2
				rps3
				rps4
				rps7
				rps8
				ycf2
				ycf3
				ycf4
